# Supplementary material for: Acid phosphatase-like proteins, a biogenic amine and leukotriene-binding salivary protein family from the flea Xenopsylla cheopis
Source: Commun Biol. 2023 Dec 18;6:1280. doi: 10.1038/s42003-023-05679-0 (PMC10728186; doi:10.1038/s42003-023-05679-0)
Supplement: Supplementary file 4 — Supplementary data 1 [file 42003_2023_5679_MOESM4_ESM.xlsx]

## Sheet: Sheet1
Acession number	Species	RHG motif				HD motif
1ND6	Homo sapiens	R	H	G		H	D
ABM55409.1	Xenopsylla cheopis	R	G	G		S	Q
ABM55410.1	Xenopsylla cheopis	R	G	A		P	Q
ABM55405.1	Xenopsylla cheopis	R	G	A		P	Q
ABM55411.1	Xenopsylla cheopis	R	G	A		P	L
ABM55413.1	Xenopsylla cheopis	K	G	Q		P	Q
ABM55414.1	Xenopsylla cheopis	R	G	S		T	Q
NOV47108.1	Xenopsylla cheopis	Q	G	P		T	S
XP 026478422.1	Ctenocephalides felis	R	G	P		P	Q
XP 026478796.1	Ctenocephalides felis	K	G	P		P	Q
XP 026473711.1	Ctenocephalides felis	R	G	G		S	Q
XP 026479485.1	Ctenocephalides felis	R	G	M		P	Q
XP 026479489.1	Ctenocephalides felis	R	G	A		P	Q
XP 026479467.1	Ctenocephalides felis	R	G	A		P	Q
XP 026479470.1	Ctenocephalides felis	K	Q	N		P	Q
XP 026479491.1	Ctenocephalides felis	R	G	P		P	Q
XP 026479490.1	Ctenocephalides felis	R	G	P		P	Q
XP 026479466.1	Ctenocephalides felis	R	G	S		P	Q
XP 026481566.1	Ctenocephalides felis	R	N	G		D	E
XP 026481562.1	Ctenocephalides felis	R	N	G		D	E
XP 026481563.1	Ctenocephalides felis	R	N	G		S	E
XP 026481561.1	Ctenocephalides felis	R	H	G		H	D
JAV19455.1	Culex tarsalis	R	H	G		H	D
JAV19458.1	Culex tarsalis	R	H	G		H	D
JAV22023.1	Culex tarsalis	R	H	G		H	D
JAV26972.1	Culex tarsalis	R	H	G		H	D
JAV19456.1	Culex tarsalis	R	H	G		H	D
JAV19457.1	Culex tarsalis	R	H	G		H	D
XP 038118162.1	Culex quinquefasciatus	R	H	G		H	D
EDS26304.1	Culex quinquefasciatus	R	H	G		H	D
XP 039448381.1	Culex pipiens pallens	R	H	G		H	D
XP 035914076.1	Anopheles stephensi	R	H	G		H	D
ETN61262.1	Anopheles darlingi	R	H	G		H	D
XP 040151333.1	Anopheles arabiensis	R	H	G		H	D
XP 035789520.1	Anopheles albimanus	R	H	G		H	D
KFB51638.1	Anopheles sinensis	R	H	G		H	D
XP 308432.4	Anopheles gambiae	R	H	G		H	D
XP 040221791.1	Anopheles coluzzii	R	H	G		H	D
XP 040219026.1	Anopheles coluzzii	R	H	G		H	D
XP 041770349.1	Anopheles merus	R	H	G		H	D
MBW26771.1	Anopheles braziliensis	R	H	G		H	D
MBW22497.1	Anopheles braziliensis	R	H	G		H	D
MBW29021.1	Anopheles braziliensis	R	H	G		H	D
MBW23134.1	Anopheles braziliensis	R	H	G		H	D
JAB00913.1	Anopheles aquasalis	R	H	G		H	D
JAB00810.1	Anopheles aquasalis	R	H	G		H	D
MBW55089.1	Anopheles marajoara	R	H	G		H	D
MBW55088.1	Anopheles marajoara	R	H	G		H	D
MBW56110.1	Anopheles marajoara	R	H	G		H	D
MBW55371.1	Anopheles marajoara	R	H	G		H	D
MBW55374.1	Anopheles marajoara	R	H	G		H	D
MBW54600.1	Anopheles marajoara	R	H	G		H	D
MBW42120.1	Anopheles triannulatus	R	H	G		H	D
MBW41756.1	Anopheles triannulatus	R	H	G		H	D
MBW40221.1	Anopheles triannulatus	R	H	G		H	D
JAC11937.1	Aedes albopictus	R	H	G		H	D
XP 019547794.2	Aedes albopictus	R	H	G		H	D
JAC11719.1	Aedes albopictus	R	H	G		H	D
JAC11500.1	Aedes albopictus	R	H	G		H	D
JAC12104.1	Aedes albopictus	R	H	G		H	D
JAC11502.1	Aedes albopictus	R	H	G		H	D
JAC11499.1	Aedes albopictus	R	H	G		H	D
JAC11501.1	Aedes albopictus	R	H	G		H	D
JAV47397.1	Aedes albopictus	R	H	G		H	D
XP 001659203.1	Aedes aegypti	R	H	G		H	D
JAI14840.1	Tabanus bromius	R	H	G		H	D
JAI16135.1	Tabanus bromius	R	H	G		H	D
NBJ60378.1	Phlebotomus kandelakii	R	H	G		H	D
NBJ60380.1	Phlebotomus kandelakii	R	H	G		H	D
NBJ60379.1	Phlebotomus kandelakii	R	H	G		H	D
JAV11601.1	Nyssomyia neivai	R	H	G		H	D
JAV11659.1	Nyssomyia neivai	R	H	G		H	D
JAV11661.1	Nyssomyia neivai	R	H	G		H	D
JAV11599.1	Nyssomyia neivai	R	H	G		H	D
JAV11602.1	Nyssomyia neivai	R	H	G		H	D
JAV11405.1	Nyssomyia neivai	R	H	G		H	D
JAV11603.1	Nyssomyia neivai	R	H	G		H	D
JAV11562.1	Nyssomyia neivai	R	H	G		H	D
JAV11644.1	Nyssomyia neivai	R	H	G		H	D
MBC1173973.1	Lutzomyia longipalpis	R	H	G		H	D
MBC1173974.1	Lutzomyia longipalpis	R	H	G		H	D
MBC1173972.1	Lutzomyia longipalpis	R	H	G		H	D
MBC1173971.1	Lutzomyia longipalpis	R	H	G		H	D
JAP05485.1	Triatoma dimidiata	R	H	G		H	D
JAR98952.1	Triatoma infestans	R	H	G		H	D
JAR98951.1	Triatoma infestans	R	H	G		H	D
MCD9136035.1	Triatoma sordida	R	H	G		H	G
MCD9136042.1	Triatoma sordida	R	H	G		H	D
MCD9137904.1	Triatoma sordida	R	H	G		H	D
MCD9136037.1	Triatoma sordida	R	H	G		H	D
JAA75875.1	Rhodnius prolixus	R	H	G		H	D
MOY45480.1	Rhodnius prolixus	R	H	G		H	D
MOY45423.1	Rhodnius prolixus	R	H	G		H	D
JAI53689.1	Rhodnius neglectus	R	H	G		H	D
JAC87069.1	Panstrongylus megistus	R	H	G		H	D
JAW10704.1	Panstrongylus lignarius	R	H	G		H	D
JAC86963.1	Panstrongylus megistus	R	H	G		H	D
JAW10797.1	Panstrongylus lignarius	R	H	G		H	D
JAW11136.1	Panstrongylus lignarius	R	H	G		H	D
XP 037578660.1	Dermacentor silvarum	R	H	G		S	D
MBD2905144.1	Dermacentor reticulatus	R	H	G		H	D
MBY04150.1	Ornithodoros turicata	R	H	G		H	D
MAA44852.1	Ornithodoros erraticus	R	H	G		H	D
MBZ4003731.1	Ornithodoros erraticus	R	H	G		H	D
MBZ3995627.1	Ornithodoros erraticus	R	H	G		H	D
JAW03186.1	Ornithodoros moubata	R	H	G		H	D
MBZ3940525.1	Ornithodoros moubata	R	H	G		H	D
MBZ3989806.1	Ornithodoros moubata	R	H	G		H	D
MBZ3940524.1	Ornithodoros moubata	R	H	G		H	D
MBZ3946287.1	Ornithodoros moubata	R	H	G		H	D
MBZ3955186.1	Ornithodoros moubata	R	H	G		H	D
MBZ3969355.1	Ornithodoros moubata	R	H	G		H	D
JAT78823.1	Ornithodoros brasiliensis	R	H	G		H	D
JAV98754.1	Ornithodoros moubata	R	H	G		H	D
JAB74820.1	Ixodes ricinus	R	H	G		H	D
JAB70876.1	Ixodes ricinus	R	H	G		H	D
JAP75497.1	Ixodes ricinus	R	H	G		H	D
MBK3722543.1	Ixodes ricinus	R	H	G		H	D
MOY38550.1	Ixodes scapularis	R	H	G		H	D
MOY44087.1	Ixodes scapularis	R	H	G		H	D
MOY38549.1	Ixodes scapularis	R	H	G		H	D
JAC21911.1	Amblyomma cajennense	R	H	G		H	D
JAC35260.1	Amblyomma triste	R	H	G		H	D
JAC35310.1	Amblyomma triste	R	H	G		H	D
JAC35259.1	Amblyomma triste	R	H	G		H	D
AEO36507.1	Amblyomma maculatum	R	H	G		H	D
AEO35491.1	Amblyomma maculatum	R	H	G		H	D
JAT99430.1	Amblyomma sculptum	R	H	G		H	D
JAC26124.1	Amblyomma parvum	R	H	G		H	D
JAA60372.1	Rhipicephalus pulchellus	R	H	G		H	D
NOV40201.1	Rhipicephalus microplus	R	H	G		H	D
NIE46512.1	Rhipicephalus microplus	R	H	G		H	D
NOV35119.1	Rhipicephalus microplus	R	H	G		H	D
NOV33190.1	Rhipicephalus microplus	R	H	T		H	D
NOV34534.1	Rhipicephalus microplus	R	H	G		H	D
MBU5916094.1	Rhipicephalus microplus	R	H	G		H	D
MAA20667.1	Rhipicephalus zambeziensis	R	H	G		H	D
MAA20665.1	Rhipicephalus zambeziensis	R	H	G		H	D
MAA20668.1	Rhipicephalus zambeziensis	R	H	G		H	D
JAP78926.1	Rhipicephalus appendiculatus	R	H	G		H	D
JAP80906.1	Rhipicephalus appendiculatus	R	H	G		H	D
JAA60282.1	Rhipicephalus pulchellus	R	H	G		H	D
ADD19426.1	Glossina morsitans	R	H	G		H	D
XP 037890049.1	Glossina fuscipes	R	H	G		H	D
LAB94892.1	Sarcoptes scabiei	R	H	G		H	D
MBD2881142.1	Dermanyssus gallinae	R	H	G		H	D
MBD2876165.1	Dermanyssus gallinae	R	H	G		H	D
MBD2909046.1	Dermacentor reticulatus	R	H	G		H	D

## Sheet: Sheet2
ABM55409.1
ABM55410.1
ABM55405.1
ABM55411.1
ABM55413.1
ABM55414.1
NOV47108.1
NOV50452.1
NOV51654.1
XP 026478422.1
XP 026478796.1
XP 026473711.1
XP 026479485.1
XP 026479489.1
XP 026479467.1
XP 026479470.1
XP 026479491.1
XP 026479490.1
XP 026479466.1
XP 026481566.1
XP 026481562.1
XP 026481563.1
XP 026481561.1
JAV19455.1
JAV19458.1
JAV22023.1
JAV26972.1
JAV19456.1
JAV19457.1
XP 038118162.1
EDS26304.1
XP 039448381.1
XP 035914076.1
ETN61262.1
XP 040151333.1
XP 035789520.1
KFB51638.1
XP 308432.4
XP 040221791.1
XP 040219026.1
XP 041770349.1
MBW26771.1
MBW22497.1
MBW29021.1
MBW23134.1
JAB00913.1
JAB00810.1
MBW55089.1
MBW55088.1
MBW56110.1
MBW55371.1
MBW55374.1
MBW54600.1
MBW42120.1
MBW41756.1
MBW40221.1
JAC11937.1
XP 019547794.2
JAC11719.1
JAC11500.1
JAC12104.1
JAC11502.1
JAC11499.1
JAC11501.1
JAV47397.1
XP 001659203.1
JAI14840.1
JAI16135.1
NBJ60378.1
NBJ60380.1
NBJ60379.1
JAV11601.1
JAV11659.1
JAV11661.1
JAV11599.1
JAV11602.1
JAV11405.1
JAV11603.1
JAV11562.1
JAV11644.1
MBC1173973.1
MBC1173974.1
MBC1173972.1
MBC1173971.1
JAP05485.1
JAR98952.1
JAR98951.1
MCD9136035.1
MCD9136042.1
MCD9137904.1
MCD9136037.1
JAA75875.1
MOY45480.1
MOY45423.1
JAI53689.1
JAC87069.1
JAW10704.1
JAC86963.1
JAW10797.1
JAW11136.1
XP 037578660.1
MBD2905144.1
MBY04150.1
MAA44852.1
MBZ4003731.1
MBZ3995627.1
JAW03186.1
MBZ3940525.1
MBZ3989806.1
MBZ3940524.1
MBZ3946287.1
MBZ3955186.1
MBZ3969355.1
JAT78823.1
JAV98754.1
JAB74820.1
JAB70876.1
JAP75497.1
MBK3722543.1
MOY38550.1
MOY44087.1
MOY38549.1
JAC21911.1
JAC35260.1
JAC35310.1
JAC35259.1
AEO36507.1
AEO35491.1
JAT99430.1
JAC26124.1
JAA60372.1
NOV40201.1
NIE46512.1
NOV35119.1
NOV33190.1
NOV34534.1
MBU5916094.1
MAA20667.1
MAA20665.1
MAA20668.1
JAP78926.1
JAP80906.1
JAA60282.1
ADD19426.1
XP 037890049.1
LAB94892.1
MBD2881142.1
MBD2876165.1
MBD2909046.1
