# Supplementary material for: Acid phosphatase-like proteins, a biogenic amine and leukotriene-binding salivary protein family from the flea Xenopsylla cheopis
Source: Commun Biol. 2023 Dec 18;6:1280. doi: 10.1038/s42003-023-05679-0 (PMC10728186; doi:10.1038/s42003-023-05679-0)
Supplement: Supplementary file 5 — Supplementary data 2 [file 42003_2023_5679_MOESM5_ESM.xlsx]

## Sheet: DataFigure1C
Data from figure 1C: Measurement of the acid phosphatase activity using pNPP (para-nitrophenyl phosphate) as substrate with X. cheopis salivary gland homogenates (Xc.SGH: 0.1 mg/ml) and the recombinant XcAP-1, -2, and -3 (1 µM). The human prostatic acid phosphatase (Hu.AP) was used as positive control. The experiment was performed in techinical duplicate and the A405 nm measurement for each sampl…
Hu.AP	Xc.SGH	XcAP-1	XcAP-2	XcAP-3
3.533	2.20467	0.098	0.097	0.102
3.3578	2.76267	0.095	0.095	0.099

## Sheet: DataFigure2
Data from Figure 2: Isothermal titration calorimetry competition assay. Measurement of biogenic amine (15 µM) binding to (A) XcAP-1 (1.5 µM), (B) XcAP-2 (1.5 µM) and (C) XcAP-3 (1.5 µM) in the presence (black dots) or absence (red dots) of LTC4 (6 µM). The data points (dots) represent the injection enthalpies observed during the assay. A single-site binding model was fitted to the data (lines).
Data from figure 2A						Data from figure 2B						Data from figure 2C
Molar ratio	SerDots	SerFit	SerLTC4Dots	SerLTC4Fit		Molar ratio	HistDots	HistFit	HistLTC4Dots	HistLTC4DotsFit		Molar ratio	HistDots	HistFit	HistLTC4Dots	HistLTC4DotsFit
0.07076	-0.15618	-0.1563	-0.15032	-0.15966		0.06952	-0.19787	-0.20339				0.07076	-0.16237	-0.16047	-0.14149	-0.14217
0.14202	-0.15478	-0.15603	-0.17612	-0.15955		0.07076			-0.20072	-0.20151		0.14202	-0.15245	-0.15967	-0.14925	-0.14188
0.21377	-0.17397	-0.15564	-0.1535	-0.15939		0.13951	-0.19533	-0.20185				0.21377	-0.16162	-0.15867	-0.13053	-0.14151
0.28603	-0.1382	-0.15506	-0.1664	-0.15913		0.14202			-0.19596	-0.20064		0.28603	-0.16263	-0.15742	-0.15868	-0.14103
0.35877	-0.15423	-0.15414	-0.14647	-0.1587		0.20999	-0.22484	-0.19986				0.35877	-0.14334	-0.15584	-0.14762	-0.14037
0.43202	-0.14992	-0.15256	-0.16546	-0.15788		0.21377			-0.21396	-0.19949		0.43202	-0.15752	-0.15381	-0.14209	-0.13945
0.50576	-0.15823	-0.14953	-0.15948	-0.15598		0.28094	-0.18897	-0.19725				0.50576	-0.15548	-0.15117	-0.13307	-0.13813
0.58001	-0.12346	-0.1428	-0.13685	-0.1498		0.28603			-0.19338	-0.19794		0.58001	-0.15366	-0.14767	-0.13406	-0.13615
0.65474	-0.13945	-0.12537	-0.12476	-0.11774		0.35238	-0.20104	-0.19374				0.65474	-0.13564	-0.143	-0.12743	-0.13302
0.72998	-0.08865	-0.08514	-0.03804	-0.0398		0.35877			-0.19368	-0.19581		0.72998	-0.13713	-0.13669	-0.12554	-0.12777
0.80571	-0.02702	-0.0396	-0.00027	-0.00944		0.42429	-0.19003	-0.18895				0.80571	-0.12409	-0.1282	-0.1033	-0.1185
0.88194	-0.02443	-0.01707	-0.02065	-0.00364		0.43202			-0.20557	-0.19278		0.88194	-0.1355	-0.11701	-0.10133	-0.10223
0.95867	-0.0008	-0.0086	-0.00586	-0.00187		0.49669	-0.16226	-0.1823				0.95867	-0.08331	-0.10297	-0.08529	-0.07753
1.03589	-0.02473	-0.00501	-0.00982	-0.00112		0.50576			-0.18355	-0.18833		1.03589	-0.09771	-0.08675	-0.06119	-0.05054
1.11361	-0.02067	-0.00323	-0.00733	-0.00074		0.56957	-0.17177	-0.17298				1.11361	-0.06876	-0.06996	-0.02634	-0.03036
1.19183	-0.0215	-0.00223	-0.01186	-0.00052		0.58001			-0.17306	-0.18154		1.19183	-0.06324	-0.05453	-0.0046	-0.01845
1.27055	0.002267	-0.00162	0.002843	-0.00038		0.64292	-0.15394	-0.16001				1.27055	-0.02389	-0.04171	-0.0031	-0.01183
1.34976	-0.01798	-0.00122	-0.01684	-0.00028		0.65474			-0.17061	-0.17094		1.34976	-0.02658	-0.0318	-0.02594	-0.00804
1.42947	0.013456	-0.00095	0.000419	-0.00021		0.71676	-0.16531	-0.14256				1.42947	-0.02406	-0.02443	0.014319	-0.00573
1.50968	-0.01028	-0.00075	-0.00946	-0.00016		0.72998			-0.14981	-0.15435		1.50968	-0.02923	-0.01901	-0.00397	-0.00425
1.59038	0.019154	-0.00061	0.00292	-0.00012		0.79107	-0.11389	-0.12082				1.59038	-0.01384	-0.01503	0.002245	-0.00326
1.67158	0.004028	-0.00049	-0.01587	-9e-05		0.80571			-0.12608	-0.13002		1.67158	-0.01746	-0.01207	-0.0147	-0.00256
1.75328	-0.0106	-0.0004	-0.00954	-6.4e-05		0.86587	-0.10694	-0.09685				1.75328	-0.01015	-0.00983	0.016153	-0.00205
1.83548	-0.00823	-0.00033	-0.01014	-4.3e-05		0.88194			-0.10867	-0.09964		1.83548	-0.01459	-0.00812	0.008706	-0.00167
1.91817	-0.00729	-0.00027	0.002213	-2.4e-05		0.94114	-0.05575	-0.07401				1.91817	-0.0093	-0.00678	0.009459	-0.00138
2.00136	-0.0072	-0.00023	-0.00878	-7.8e-06		0.95867			-0.07067	-0.06986		2.00136	-0.00131	-0.00573	-0.00365	-0.00115
2.08505	-0.00541	-0.00018	0.002926	6.69e-06		1.0169	-0.0598	-0.05501				2.08505	-0.00506	-0.00488	0.00715	-0.00096
2.16923	0.008766	-0.00015	-0.00281	1.98e-05		1.03589			-0.05796	-0.04681		2.16923	-0.02006	-0.0042	-0.01374	-0.00081
						1.09313	-0.02585	-0.04064
						1.11361			-0.01179	-0.03144
						1.16985	-0.03131	-0.03031
						1.19183			-0.02568	-0.02173
						1.24704	-0.03783	-0.023
						1.27055			-0.00382	-0.01557
						1.32472	-0.04331	-0.0178
						1.34976			-0.02207	-0.01154
						1.40287	-0.01085	-0.01405
						1.42947			0.00118	-0.00881
						1.4815	-0.00939	-0.01129
						1.50968			-0.00242	-0.0069
						1.56062	-0.01503	-0.00922
						1.59038			-0.00781	-0.00552
						1.64021	0.000736	-0.00763
						1.67158			-0.00573	-0.0045
						1.72029	0.001609	-0.0064
						1.75328			0.002043	-0.00372
						1.80084	0.010257	-0.00543
						1.83548			-0.00449	-0.00311
						1.88188	-0.00772	-0.00464
						1.91817			0.00275	-0.00263
						1.96339	0.006891	-0.004
						2.00136			-0.01216	-0.00224
						2.04538	-0.00682	-0.00348
						2.08505			-0.00409	-0.00192
						2.12786	-0.0048	-0.00304
						2.16923			0.001619	-0.00166
